# Supplementary material for: Antimicrobial Activity of Copper(II), Nickel(II) and Zinc(II) Complexes with Semicarbazone and Thiosemicarbazone Ligands Derived from Substituted Salicylaldehydes
Source: Molecules. 2025 May 26;30(11):2329. doi: 10.3390/molecules30112329 (PMC12155845; doi:10.3390/molecules30112329)
Supplement: Supplementary file 1 [file molecules-30-02329-s001.zip]

Archive with 1 entries (1 files):
- molecules-3608737-supplementary.pdf
